# Supplementary material for: IL-6 from cerebrospinal fluid causes widespread pain via STAT3-mediated astrocytosis in chronic constriction injury of the infraorbital nerve
Source: J Neuroinflammation. 2024 Feb 28;21:60. doi: 10.1186/s12974-024-03049-z (PMC10900663; doi:10.1186/s12974-024-03049-z)
Supplement: Supplementary file 2 — Additional file 2: Table S1. List of antibodies for immunofluorescence staining. [file 12974_2024_3049_MOESM2_ESM.xlsx]

## Sheet: Sheet2
Table S1. List of antibodies for immunofluorescence staining
Name	Dilution	Source	Identifier
Rabbit Anti-p-STAT3 (Tyr705)	1:200	CST	9145S
Mouse Anti-GFAP	1:400	Abcam	ab4648
Rabbit Anti-C3	1:200	Abcam	ab200999
Goat Anti-IBA1	1:500	Abcam	ab5076
Rabbit Anti-Ki67	1:200	Abcam	ab16667
Mouse Anti-NeuN	1:400	Abcam	ab104224
Donkey anti-rabbit IgG Alexa 488	1:400	Abcam	ab150073
Donkey anti-goat IgG Alexa 488	1:400	Invitrogen	A11055
Donkey anti-mouse IgG Alexa 488	1:400	Invitrogen	A21202
Donkey anti-mouse IgG Alexa 594	1:400	Invitrogen	A21203
Donkey anti-goat IgG Alexa 594	1:400	Abcam	ab150132
