# Supplementary material for: IL-6 from cerebrospinal fluid causes widespread pain via STAT3-mediated astrocytosis in chronic constriction injury of the infraorbital nerve
Source: J Neuroinflammation. 2024 Feb 28;21:60. doi: 10.1186/s12974-024-03049-z (PMC10900663; doi:10.1186/s12974-024-03049-z)
Supplement: Supplementary file 3 — Additional file 3: Table S2. List of statistic values for t test and ANOVA test. [file 12974_2024_3049_MOESM3_ESM.xlsx]

## Sheet: t-test
Item	P value	T	df
2C
	0.0475	t=2.172	14
2D
	0.0043	t=3.363	15
2E
	<0.0001	t=5.526	14
4B
CDH	0.028058	t=2.567	10
TDH	0.025407	t=2.624	10
LDH	0.015866	t=2.899	10
4D
CDH	0.006031	t=3.469	10
TDH	0.0198	t=2.77	10
LDH	0.049936	t=2.229	10
4L
	<0.0001	t=11.44	16
4N
	<0.0001	t=6.705	16
4P
CDH	4.72757e-09	9.063	23
TDH	4.1116e-05	5.224	20
LDH	1.78633e-06	6.779	19
5B
	<0.0001	t=9.617	16
5D
CDH	9.26296e-08	7.784	22
TDH	7.29865e-06	6.214	18
LDH	2.35985e-08	9.382	18
5F
CDH	<0.000001	14.61	16
TDH	<0.000001	10.08	16
LDH	<0.000001	15.34	16
S2B
	<0.0001	t=9.524	16
S2D
	0.0008	t=4.105	16
S2F
	<0.0001	t=6.653	16

## Sheet: ANOVA
Item	F	P
1A	F (1, 50) = 215.0	P<0.0001
1B	F (1, 50) = 79.90	P<0.0001
1C	F (1, 50) = 65.70	P<0.0001
1F	F (1, 96) = 236.9	P<0.0001
1G	F (1, 96) = 70.87	P<0.0001
1H	F (1, 96) = 130.7	P<0.0001
2G	F (1, 96) = 155.6	P<0.0001
2H	F (1, 96) = 59.11	P<0.0001
2I	F (1, 96) = 87.39	P<0.0001
2K	F (2, 75) = 7.263	P=0.0013
2L	F (2, 75) = 7.396	P=0.0012
2M	F (2, 75) = 12.11	P<0.0001
3B	F (4, 150) = 77.68	P<0.0001
3C	F (4, 150) = 60.10	P<0.0001
3D	F (4, 150) = 72.95	P<0.0001
3E	7.473	0.0004
4F Mino	F (1, 70) = 0.06578	P=0.7983
4F LAA	F (1, 70) = 1.102	P=0.2974
4G Mino	F (1, 70) = 0.1158	P=0.7346
4G LAA	F (1, 70) = 33.17	P<0.0001
4H Mino	F (1, 70) = 0.2124	P=0.6463
4H LAA	F (1, 70) = 12.16	P=0.0008
5I	F (3, 140) = 170.4	P<0.0001
5J	F (3, 140) = 80.72	P<0.0001
5K	F (3, 140) = 100.6	P<0.0001
S1B	F (2, 144) = 130.0	P<0.0001
S1C	F (2, 144) = 217.4	P<0.0001
S1D	F (2, 144) = 185.0	P<0.0001
